# Supplementary material for: Coupled Effects of Polyethylene Microplastics and Cadmium on Soil–Plant Systems: Impact on Soil Properties and Cadmium Uptake in Lettuce
Source: Toxics. 2025 Jun 30;13(7):555. doi: 10.3390/toxics13070555 (PMC12299035; doi:10.3390/toxics13070555)
Supplement: Supplementary file 1 [file toxics-13-00555-s001.zip]

Archive with 1 entries (1 files):
- toxics-3726838-supplementary.pdf
